# Supplementary material for: Correlation-Based Network Analysis of the Influence of Bemisia tabaci Feeding on Photosynthesis and Foliar Sugar and Starch Composition in Soybean
Source: Insects. 2022 Jan 5;13(1):56. doi: 10.3390/insects13010056 (PMC8779753; doi:10.3390/insects13010056)
Supplement: Supplementary file 1 [file insects-13-00056-s001.zip]

Archive with 1 entries (1 files):
- insects-1491399-supplementary.pdf
